# Supplementary material for: Advanced Molecular and Microscopic Diagnostics Suggest Congenital Borrelia Transmission: A Case Report
Source: Microorganisms. 2026 Feb 9;14(2):406. doi: 10.3390/microorganisms14020406 (PMC12943057; doi:10.3390/microorganisms14020406)
Supplement: Supplementary file 1 [file microorganisms-14-00406-s001.zip]

Archive with 1 entries (1 files):
- microorganisms-3999366-supplementary.pdf
